# Supplementary material for: Effects of Dietary Nitrate Supplementation on Back Squat and Bench Press Performance: A Systematic Review and Meta-Analysis
Source: Nutrients. 2023 May 27;15(11):2493. doi: 10.3390/nu15112493 (PMC10255616; doi:10.3390/nu15112493)
Supplement: Supplementary file 1 [file nutrients-15-02493-s001.zip]

Archive with 1 entries (1 files):
- nutrients-2422333-supplementary.pdf
